# Supplementary material for: Early-to-mid stage idiopathic Parkinson’s disease shows enhanced cytotoxicity and differentiation in CD8 T-cells in females
Source: Nat Commun. 2023 Nov 20;14:7461. doi: 10.1038/s41467-023-43053-0 (PMC10662447; doi:10.1038/s41467-023-43053-0)
Supplement: Supplementary file 4 — Source Data [file 41467_2023_43053_MOESM4_ESM.xlsx]

## Sheet: Figure 1
Figure 1	# of samples finally used for the corresponding group in the given Figure panel	23	27				23	27			23	27			23	27			23	27				10	9				13	18			23	27			23	27			23	27			23	27			23
Of note, * indicates that the given value was not included in the given analysis (e.g., gender/sex specific analysis, <=5 years diagnosed or other specified reasons)
		Figure 1d, total CD8 T cells among living CD45+ singlets					Figure 1e, % of CD8 TEMRA (CD45RA+CCR7-) among total CD8 T cells				Figure 1f, % of CD8 TCM (CD45RA-CCR7+) among total CD8 T cells				Figure 1g, CD57 MSI in CD8 TEMRA				Figure 1h, % of CD8+ NKT among total NKT cells				female only					male only					Figure 1i, % of CD4+ NKT among total NKT cells (CD3+CD19-CD56+TCRgd-)				Figure 1j, % of CD4-CD8- NKT among total NKT cells (CD3+CD19-CD56+TCRgd-)				Figure 1k, CD57 MSI among CD8 NKT				Figure 1l, % of CD56highCD57- NK cells among living CD45+ singlets				Figure 1n, % of Neutrophils among living CD45+ singlets
	HC sex (for other panels of this Figure, the same list of ordered sex information is applied unless specified).	HC	PD	PD sex (for other panels of this Figure, the same list of ordered sex information is applied unless specified).			HC	PD			HC	PD			HC	PD			HC	PD			sex	HC	PD			sex	HC	PD		HC sex for I-P	HC	PD	PD sex for I-P		HC	PD			HC	PD			HC	PD			HC
	M	7.1004	6.1796	M			73.7097	79.1064			9.0988	4.0449			73.5974	132.751			54.6067	57.8174			M	54.6067*				M	54.6067			M	42.4953	37.7979	M		2.18	4.13			103.642	181.83			0.1286	0.0751			61.7381
	F	8.5314	2.3793	F			28.0444	39.327			41.9903	27.2044			156.946	83.8123			79.1489	74.9495			F	79.1489				F	79.1489*			F	15.1104	18.5859	F		3.71	2.35			300.047	1179.69			0.1656	0.1019			53.3287
	F	2.316	4.1213	M			30.262	71.207			38.0129	15.2859			273.262	101.719			43.7902	36.6543			F	43.7902				F	43.7902*			F	41.167	17.3309	M		15.1	43.7			50.2617	181.811			0.2027	0.0816			68.8423
	M	2.1489	5.9821	M			43.2231	25.0116			16.6667	20.4046			70.5011	190.597			41.7644	67.9535			M	41.7644*				M	41.7644			M	48.8034	13.8074	M		6.79	11.2			16.9392	160.903			0.0937	0.1407			73.2375
	M	3.2582	6.2606	M			45.0293	24.172			17.5943	15.6895			149.704	60.3662			77.3949	77.9308			M	77.3949*				M	77.3949			M	6.8918	6.4019	M		9.44	13			100.042	13.2664			0.1487	0.1893			60.8577
	M	2.7592	6.7592	F			26.4772	39.1598			14.6872	13.4823			275.682	4.4678			60	68.0237			M	60*				M	60			M	27.1723	29.1874	F		12.5	0.82			199.91	12.9487			0.0233	0.1066			0.0018
	M	4.4139	7.6034	M			10.2242	53.7316			40.2631	22.9755			22.9061	164.025			75.2889	79.7653			M	75.2889*				M	75.2889			M	15.2857	13.6351	M		8.21	2.77			159.45	126.332			0.4178	0.2046			58.7985
	F	3.0715	2.9406	M			27.8049	24.6307			43.0043	47.2443			8.8653	8.0293			22.6255	68.3423			F	22.6255				F	22.6255*			F	75.9785	12.8665	M		0.47	18.1			11.6657	2.1395			0.1035	0.0586			66.6601
	M	10.6281	4.038	M			39.918	40.8567			39.95	19.2842			186.323	91.2386			88.252	77.7964			M	88.252*				M	88.252			M	10.5028	18.2757	M		1.65	2.13			609.531	246.647			0.3585	0.1173			49.108
	M	3.0606	4.7583	M			39.3423	42.397			36.4832	26.091			147.438	80.5756			88.3349	82.5867			M	88.3349*				M	88.3349			M	5.4265	3.4344	M		2.54	7.09			464.866	218.223			0.0595	0.2892			59.5306
	F	4.3282	3.1488	M			24.598	68.9815			49.5392	8.6761			44.412	78.8956			29.5173	92.9542			F	29.5173				F	29.5173*			F	68.8084	3.6252	M		1.04	1.41			68.7773	194.656			0.2197	0.1973			61.3601
	M	7.9702	4.8069	M			62.4419	55.0021			17.264	12.7589			72.1926	247.21			90.5975	70.7581			M	90.5975*				M	90.5975			M	5.6821	16.7354	M		2.49	11			149.985	328.645			0.176	0.169			41.7074
	F	5.6045	3.7308	F			50.8051	47.4723			10.1189	22.9116			59.2955	75.3095			49.3122	80.6766			F	49.3122				F	49.3122*			F	45.6936	9.3532	F		4.67	7.55			163.504	161.826			0.2518	0.2052			59.3841
	F	3.1389	2.5602	M			8.2591	27.9417			31.7409	25.2821			226.21	141.698			62.538	47.9304			F	62.538				F	62.538*			F	14.0957	43.3391	M		22.8	8.47			5.4596	24.1912			0.2853	0.1309			54.8672
	M	4.0003	3.979	M			22.2107	66.6364			32.1546	14.4936			82.7719	412.183			71.0882	50.1265			M	71.0882*				M	71.0882			M	9.4977	47.5876	M		20.8	2.03			248.315	18.1325			0.1325	0.3434			65.0249
	M	10.9674	5.7623	M			68.3349	62.6585			14.9537	8.4949			234.082	677.808			32.599	93.9573			M	32.599*				M	32.599			M	66.4754	3.6859	M		0.38	0.96			221.108	826.728			0.142	0.0922			50.4585
	M	8.908	3.3658	F			43.2295	45.9383			29.1327	13.2067			4.0866	207.673			91.4817	75.352			M	91.4817*				M	91.4817			M	5.3213	11.0393	F		3.07	13.7			5.2344	726.764			0.5703	0.2358			46.0844
	M	5.7467	9.4969	F			17.5607	46.1233			43.8707	21.2819			23.0116	27.4314			38.982	85.8337			M	38.982*				M	38.982			M	54.2895	13.357	F		4.92	0.5			36.2335	191.649			0.2651	0.3978			53.1021
	F	6.1498	6.93	M			28.94	75.0572			27.51	13.4644			55.5387	804.377			36.9422	59.5713			F	36.9422				F	36.9422*			F	59.7112	38.8027	M		2.78	1.2			54.3088	827.978			0.094	0.1158			60.8011
	M	5.1756	11.5985	F			60.7129	70.1594			21.9912	13.6064			53.1633	57.0392			59.83	70.6523			M	59.83*				M	59.83			M	35.3683	10.6732	F		2.53	18			247.772	28.1876			0.2589	0.0868			56.3617
	F	4.8632	2.6159	F			16.7397	41.7651			25.3694	35.0325			9.7878	315.363			57.483	58.1618			F	57.483				F	57.483*			F	34.9551	40.3401	F		9.1	0.49			5.7624	893.366			0.3029	0.1069			45.282
	F	6.401	0.7987	F			35.688	37.0186			32.6462	39.5333			49.2194	106.054			55.6021	64.3522			F	55.6021				F	55.6021*			F	36.9025	28.1317	F		3.53	1.26			190.768	1798.89			0.4488	0.0608			55.7898
	F	4.11	8.5186	F			28.56	44.5381			23.3355	23.6888			31.7129	204.579			52.7848	67.4457			F	52.7848				F	52.7848*			F	45.2175	27.2056	F		1.44	4.03			385.959	355.137			0.3023	0.1493			59.2855
			11.993	M				78.9321				7.4828				17.7948				91.7146			M		57.8174*			M		57.8174				6.5478	M			1.38				45.3207				0.2959
			6.0781	M				35.509				35.2715				113.356				81.5782			F		74.9495			F		74.9495*				4.927	M			2.36				452.289				0.1798
			4.058	M				55.7147				19.5265				294.508				24.9894			M		36.6543*			M		36.6543				74.114	M			0.5				719.664				0.0362
			4.5888	M				40.3355				10.0994				196.155				87.1907			M		67.9535*			M		67.9535				8.3096	M			2.26				202.397				0.1441
																							M		77.9308*			M		77.9308
																							F		68.0237			F		68.0237*
																							M		79.7653*			M		79.7653
																							M		68.3423*			M		68.3423
																							M		77.7964*			M		77.7964
																							M		82.5867*			M		82.5867
																							M		92.9542*			M		92.9542
																							M		70.7581*			M		70.7581
																							F		80.6766			F		80.6766*
																							M		47.9304*			M		47.9304
																							M		50.1265*			M		50.1265
																							M		93.9573*			M		93.9573
																							F		75.352			F		75.352*
																							F		85.8337			F		85.8337*
																							M		59.5713*			M		59.5713
																							F		70.6523			F		70.6523*
																							F		58.1618			F		58.1618*
																							F		64.3522			F		64.3522*
																							F		67.4457			F		67.4457*
																							M		91.7146*			M		91.7146
																							M		81.5782*			M		81.5782
																							M		24.9894*			M		24.9894
																							M		87.1907*			M		87.1907
[truncated: 5 more columns]

## Sheet: Figure 2
Figure 2	# of samples finally used for the corresponding group in the given Figure panel	24	28					10	8			14	19			24	27			24	28			24	28			24	28			24	28			24	28				24	28				10	9
Of note, * indicates that the given value was not included in the given analysis (e.g., gender/sex specific analysis, <=5 years diagnosed or other specified reasons)
		Figure 2c, % of CD8 TEMRA (CD45RO-CCR7-CD45RA+) among total CD8 T cells					TEMRA, female only				TEMRA, male only					Figure 2d, Ratios between CD8 TEMRA/TCM				Figure 2e, % of T-Bethigh among CD8				Figure 2f, % of CD45RO-Tbet+ among CD8				Figure 2g, % of CD45RO-Ki67+ among CD8				Figure 2h, % of CD45RO-Helios+ among CD8				Figure 2i, % of CD45RO-CD57+ among CD8					Figure 2j, Serum GZMA levels in all the participants				GZMA levels, female only				GZMA levels, male only
	HC sex (for other panels of this Figure, the same list of ordered sex information is applied unless specified).	HC	PD	PD sex (for other panels of this Figure, the same list of ordered sex information is applied unless specified).			sex	HC	PD		sex	HC	PD			HC CD8 TEMRA/TCM	PD CD8 TEMRA/TCM			HC	PD			HC	PD			HC	PD			HC	PD			HC	PD			HC sex for GZMA/GZMB/Perforin levels	HC	PD	PD sex for GZMA/GZMB/Perforin levels			HC	PD
	M	51.9	76.6	M			M	51.9*			M	51.9				26.8912	144.528			23.5	33.9			46	66.7			2.72	3.03			1.15	15.7			38.3	56.7			M	15.7267	25.7528	M		M*	15.72670104*			M
	F	31.7	65.4	F			F	31.7			F	31.7*				4.03308	8.958904*	PD2 was from the second visit of one PD within a short period and therefore was excluded in the final analysis to avoid bias		27.3	36.6			28.7	66.8			1.5	4.08			4.09	11.9			25.1	34.1			M	21.1463	11.0874	M		M*	21.14630525*			M
	F	15.4	40.5	M			F	15.4			F	15.4*				1.375	17.0886			28.9	99.4			15	50.3			0.59	2.74			5.24	10.4			9.65	33.4			M	15.7234	12.7063	M		M*	15.72337556*			M
	M	27.7	69.9	M			M	27.7*			M	27.7				10.4135	120.517			47.1	78.2			39.2	68.8			1.36	2.86			15.5	4.16			29.8	55.4			F	11.3946	18.7059	M		F	11.3946			F*
	M	25.2	52	M			M	25.2*			M	25.2				4.8932	26.6667			41.7	27			32.3	24.3			2.37	2.04			7.26	11.5			25.3	20.8			M	9.76018	11.535	M		M*	9.760178769*			M
	M	27.6	34.1	M			M	27.6*			M	27.6				11.358	38.3146			48.7	39.2			33.2	14.1			0.79	0.49			6.05	3.48			28.2	11.7			F	15.8078	13.3972	F		F	15.8078			F*
	M	48.3	33	F			M	48.3*			M	48.3				18.365	14.0426			34.6	38.9			26.4	19.1			1.72	0.85			5.71	8.22			22	10			F	16.2215	13.8056	M		F	16.2215			F*
	M	16.5	48.4	M			M	16.5*			M	16.5				1.07143	38.4127			15.4	49			18.3	54			1.1	6.26			10.9	45.3			10.8	50			M	10.9002	21.2882	M		M*	10.90021148*			M
	F	37.1	17.7	M			F	37.1			F	37.1*				2.99193	1.26429			27.1	10.2			39.1	15			3.28	0.68			12.7	4.82			21.7	10.4			M	20.1364	14.2356	M		M*	20.13642692*			M
	M	28.8	47.3	M			M	28.8*			M	28.8				4.33735	20.0424			51.8	40.9			23.7	45			1.79	2.71			3.18	20.4			19.4	37.7			M	12.8305	11.3773	F		M*	12.83047467*			M
	M	58.8	54.2	M			M	58.8*			M	58.8				8.16667	42.6772			63.5	43.8			46.6	54.4			1.79	3.27			31.7	23.6			41.7	38.3			M	23.8505	29.2064	F		M*	23.85046015*			M
	F	21.3	79.2	M			F	21.3			F	21.3*				1.065	123.75			38.6	34.3			23.8	82.9			0.75	3.75			2.83	4.69			13.2	59.4			F	15.812	20.3112	F		F	15.812			F*
	M	56.9	52.6	M			M	56.9*			M	56.9				18.1789	43.4711			28.5	60.1			61	62.5			2.61	2.79			24.3	9.76			42.3	50.4			F	18.0993	14.3696	M		F	18.0993			F*
	F	52.4	44.8	F			F	52.4			F	52.4*				12.4171	16.3504			13.7	49.8			48	52			3.64	2.07			25.7	9.39			36.5	39.1			M	25.5	18.8352	F		M*	25.49995199*			M
	F	35	37.3	M			F	35			F	35*				10.479	16.2882			14.6	27.5			6.63	30.1			2.34	2.18			1.52	13.3			4.36	24.2			F	12.9593	20.6277	F		F	12.9593			F*
	M	26.7	40.1	M			M	26.7*			M	26.7				4.49495	9.75669			27.5	61.6			28.2	36.9			1.58	2.06			14.9	7.34			22.9	29.3			F	14.0738	35.3626	F		F	14.0738			F*
	M	72.3	49.7	M			M	72.3*			M	72.3				29.6312	33.5811			83.3	77.7			65.2	53.4			2.47	2.17			1.13	28.3			51	47.6			F	11.7299	17.8701	F		F	11.7299			F*
	M	35.3	58.8	F			M	35.3*			M	35.3				7.79249	79.4595			8.63	63.3			34.8	53.7			0.94	2.4			2.72	9.23			12.8	42.9			F	9.29503	27.9264	M		F	9.29503			F*
	M	21.1	61.8	F			M	21.1*			M	21.1				6.02857	95.0769			27.5	4.22			21.6	56.9			1.52	1.99			6.37	29.9			12	49.7			M	12.5748	36.6494	M		M*	12.5747846*			M
	F	25.2	70.7	M			F	25.2			F	25.2*				6.90411	25.25			8.39	80.4			29.4	67.1			0.94	4.39			4.23	5.82			20.3	50.3			M	13.209	17.9606	M		M*	13.208953*			M
	M	63.5	50.8	F			M	63.5*			M	63.5				52.9167	18.9552			25.2	83.7			63.6	53.4			1.42	2			3.52	3.81			55.8	37.8			M	16.7471	22.8966	M		M*	16.74709793*			M
	F	29.3	53.9	F			F	29.3			F	29.3*				26.3964	16.6358			4.38	55.5			12.4	32			0.82	1.55			7.38	6.32			10.4	36.7			M	7.14321	17.7136	M		M*	7.143214434*			M
	F	37.5	50.2	F			F	37.5			F	37.5*				14.0449	32.8105			17.8	42			33.3	47.5			1.8	3.09			2.07	8.65			20.4	34.7			M	22.519	14.379	M		M*	22.51902911*			M
	F	25.9	52.5	F			F	25.9			F	25.9*				5	14.5833			47.8	28.2			24.6	37.9			0.89	1.13			15.4	18.9			14.5	39.6			F	12.8086	12.0354	M		F	12.8086			F*
			69.1	M			M		76.6*		M		76.6				79.4253				53.6				71.4				11				39.2				54					13.4002	M		M*		25.75280657*		M
			43.1	M			F		65.4*	PD2 was from the second visit of one PD within a short period and therefore was excluded in the final analysis to avoid bias	F		65.4*				26.4417				41.7				49.2				1.72				16				42.7					75.2385	F		M*		11.08744711*		M
			49.4	M			M		40.5*		M		40.5				33.8356				65.1				42.7				2.38				12.1				42					20.3153	M		M*		12.70625746*		M
			49.2	M			M		69.9*		M		69.9				28.9412				53.8				42				5.3				26.8				34.7					21.6991	M		M*		18.70590026*		M
							M		52*		M		52																																M*		11.53495892*		M
							M		34.1*		M		34.1																																F		13.3972		F*
							F		33		F		33*																																M*		13.80557485*		M
							M		48.4*		M		48.4																																M*		21.28815263*		M
							M		17.7*		M		17.7																																M*		14.23559298*		M
							M		47.3*		M		47.3																																F		11.3773		F*
							M		54.2*		M		54.2																																F		29.2064		F*
							M		79.2*		M		79.2																																F		20.3112		F*
							M		52.6*		M		52.6																																M*		14.369577*		M
							F		44.8		F		44.8*																																F		18.8352		F*
							M		37.3*		M		37.3																																F		20.6277		F*
							M		40.1*		M		40.1																																F		35.3626		F*
							M		49.7*		M		49.7																																F		17.8701		F*
							F		58.8		F		58.8*																																M*		27.92637579*		M
							F		61.8		F		61.8*																																M*		36.64941424*		M
							M		70.7*		M		70.7																																M*		17.96062189*		M
							F		50.8		F		50.8*																																M*		22.89655744*		M
							F		53.9		F		53.9*																																M*		17.71355283*		M
							F		50.2		F		50.2*																																M*		14.3789744*		M
							F		52.5		F		52.5*																																M*		12.03538427*		M
							M		69.1*		M		69.1																																M*		13.4002403*		M
							M		43.1*		M		43.1																																F		75.2385		F*
							M		49.4*		M		49.4																																M*		20.31528548*		M
							M		49.2*		M		49.2																																M*		21.69909722*		M
[truncated: 6 more columns]

## Sheet: Figure 3
Figure 3	# of samples finally used for the corresponding group in the given Figure panel	24	28			24	27				10	8			14	19			24	28			24	28		24	28				24	27				10	8			14	19		24	28		24	28
Of note, * indicates that the given value was not included in the given analysis (e.g., gender/sex specific analysis, <=5 years diagnosed or other specified reasons)
		Figure 3a, % of FOXP3+ CD4 Treg among total CD4				Figure 3b, % of FOXP3+ cells among CD8 T cells for all participants				CD8 Treg, female only				CD8 Treg, male only					% of CD25+ among CD8				CD45RO+CD122+ among CD8			Figure 3c, % of CD8 TEMRA (CD45RO-CCR7-CD45RA+) among total CD8 T cells					Figure 3d, ratios between CD8 TEMRA and CD8 Treg for all participants				female only				male only				Figure 3e, % of CD45RO+ among CD4 Treg			% of CD45RO+ pS6+ among CD4 Treg
	HC sex (for other panels of this Figure, the same list of ordered sex information is applied unless specified).	HC	PD	PD sex (for other panels of this Figure, the same list of ordered sex information is applied unless specified).		HC	PD			sex	HC	PD		sex	HC	PD			HC	PD			HC	PD		HC	PD				HC	PD			sex	HC	PD		sex	HC	PD		HC	PD		HC	PD
	M	7.99	5.43	M		0.37	1.52			M	0.37*			M	0.37				0.093	2.54			0.79	0.62		51.9	76.6				102.973	43.4868			M*	102.973*			M	102.973			86.7	70.2		5.6	8.79
	F	9.49	13.8	F		1.17	1.23*	PD2 was from the second visit of one PD within a short period and therefore was excluded in the final analysis to avoid bias		F	1.17			F	1.17*				0.45	1.04			0.28	0.42		31.7	65.4				23.7607	13.49593*	PD2 was from the second visit of one PD within a short period and therefore was excluded in the final analysis to avoid bias		F	23.7607			F*	23.76068*			88.4	82.4		3.56	2.27
	F	12	7.07	M		1.28	1.18			F	1.28			F	1.28*				1.05	0.48			2.87	1.13		15.4	40.5				7.89062	0.015254			F	7.89062			F*	7.890625*			89	69.1		14.8	10.3
	M	10.9	8.15	M		1.34	0.4			M	1.34*			M	1.34				0.54	0.34			1	0.25		27.7	69.9				17.7612	149			M*	17.76119*			M	17.7612			92.1	74.3		14.1	8.75
	M	14.7	6.92	M		0.94	0.42			M	0.94*			M	0.94				0.88	1.81			0.28	2.86		25.2	52				17.766	40.9524			M*	17.76596*			M	17.766			89.9	69.5		8.19	6.27
	M	5.43	7.61	M		0.77	0.7			M	0.77*			M	0.77				1.18	0.3			0.64	1.84		27.6	34.1				30	10.3429			M*	30*			M	30			95.5	59.6		28.9	1.17
	M	9.33	10.5	F		0.87	0.4			M	0.87*			M	0.87				1.37	0.85			1.09	2.8		48.3	33				25.4023	27.25			M*	25.4023*			M	25.4023			86.5	60.5		16.3	0.54
	M	7.83	8.81	M		1.05	0.59			M	1.05*			M	1.05				1.88	0.14			2.78	0.69		16.5	48.4				11.9048	80.8475			M*	11.90476*			M	11.9048			91.1	77.8		17.5	4.85
	F	6.9	16.4	M		1.33	0.8			F	1.33			F	1.33*				1.91	1			1.68	1.16		37.1	17.7				22.7819	9.6125			F	22.7819			F*	22.78195*			85.9	85.3		23.4	1.49
	M	11.1	11.1	M		0.63	0.96			M	0.63*			M	0.63				0.99	0.26			0.33	0.82		28.8	47.3				34.4444	30.2083			M*	34.44444*			M	34.4444			93.1	80.6		14.5	6.11
	M	9.96	8.45	M		0.75	0.62			M	0.75*			M	0.75				1.25	0.77			0.75	0.26		58.8	54.2				61.6	87.4193			M*	61.6*			M	61.6			93.9	81.3		15.3	10
	F	9.2	11.5	M		1.39	0.74			F	1.39			F	1.39*				3.3	1.27			2.78	0.22		21.3	79.2				6.38849	81.7568			F	6.38849			F*	6.388489*			89.1	86.5		24.4	22.7
	M	10.1	6.17	M		0.7	0.52			M	0.7*			M	0.7				2.41	0.52			2.73	0.57		56.9	52.6				43	72.8846			M*	43*			M	43			86.7	80.1		27.5	7.89
	F	8.21	7.98	F		1.01	0.47			F	1.01			F	1.01*				2.62	0.77			0.57	0.17		52.4	44.8				37.4257	55.5319			F	37.4257			F*	37.42574*			64.8	71.9		14.7	3.4
	F	13.4	8.05	M		1.84	1.22			F	1.84			F	1.84*				2.67	0.62			1.25	0.076		35	37.3				1.80435	20.082			F	1.80435			F*	1.804348*			84.5	65.5		10.1	5.57
	M	15.7	10.3	M		1.77	1.26			M	1.77*			M	1.77				2.32	3.45			0.99	0.56		26.7	40.1				14.9153	29.2064			M*	14.91525*			M	14.9153			93.5	91.6		13.8	9.68
	M	8.44	10.8	M		2.9	0.48			M	2.9*			M	2.9				1.02	0.17			1.36	0.35		72.3	49.7				20.3103	94.375			M*	20.31034*			M	20.3103			83.5	89.1		28.8	13.7
	M	9.25	8.54	F		0.49	0.19			M	0.49*			M	0.49				1.83	0.8			1.86	1.15		35.3	58.8				45.3061	156.316			M*	45.30612*			M	45.3061			86.4	78.2		15.5	6.7
	M	10.1	8.54	F		0.79	1.16			M	0.79*			M	0.79				2.49	0.62			1.69	1.12		21.1	61.8				10.8228	48.6207			M*	10.82278*			M	10.8228			79.6	85.5		8.69	19.5
	F	5.95	7.32	M		0.44	0.59			F	0.44			F	0.44*				1.24	1.62			1.2	0.76		25.2	70.7				42.0455	105.085			F	42.0455			F*	42.04545*			81.9	87.2		3.35	16.5
	M	12	5.91	F		0.66	0.22			M	0.66*			M	0.66				3	1.06			1.56	0.77		63.5	50.8				85	187.273			M*	85*			M	85			81.4	93.9		3.79	3.16
	F	9.07	9.47	F		0.75	0.79			F	0.75			F	0.75*				1.56	0.33			3.6	0.19		29.3	53.9				14.5333	42.5316			F	14.5333			F*	14.53333*			72.9	93		8.44	4.34
	F	7.99	12.7	F		0.76	1.31			F	0.76			F	0.76*				1.81	2.77			5.95	1.38		37.5	50.2				27.5	23.2824			F	27.5			F*	27.5*			86.1	89.6		8.26	6.76
	F	7.36	6.87	F		0.61	0.51			F	0.61			F	0.61*				1.32	1.68			1.67	3.13		25.9	52.5				23.6066	70.9804			F	23.6066			F*	23.60656*			83.7	81.2		8.61	4.14
			5.89	M			0.23			M		1.52*		M		1.52				0.83				0.83			69.1					289.565			M*		43.48684*		M		43.4868			86.4			13.8
			10.5	M			0.85			F		1.23*	PD2 was from the second visit of one PD within a short period and therefore was excluded in the final analysis to avoid bias	F		1.23*				1.09				0.68			43.1					42.3529			F*		13.49593*	PD2 was from the second visit of one PD within a short period and therefore was excluded in the final analysis to avoid bias	F*		13.49593*			84.2			16
			5.18	M			0.66			M		1.18*		M		1.18				2.16				0.94			49.4					74.2424			M*		0.015254*		M		0.015254			82.6			12.2
			7.46	M			0.99			M		0.4*		M		0.4				1.31				1.15			49.2					33.6364			M*		149*		M		149			92			24.9
										M		0.42*		M		0.42																			M*		40.95238*		M		40.9524
										M		0.7*		M		0.7																			M*		10.34286*		M		10.3429
										F		0.4		F		0.4*																			F		27.25		F*		27.25*
										M		0.59*		M		0.59																			M*		80.84746*		M		80.8475
										M		0.8*		M		0.8																			M*		9.6125*		M		9.6125
										M		0.96*		M		0.96																			M*		30.20833*		M		30.2083
										M		0.62*		M		0.62																			M*		87.41935*		M		87.4193
										M		0.74*		M		0.74																			M*		81.75676*		M		81.7568
										M		0.52*		M		0.52																			M*		72.88462*		M		72.8846
										F		0.47		F		0.47*																			F		55.5319		F*		55.53191*
										M		1.22*		M		1.22																			M*		20.08197*		M		20.082
										M		1.26*		M		1.26																			M*		29.20635*		M		29.2064
										M		0.48*		M		0.48																			M*		94.375*		M		94.375
										F		0.19		F		0.19*																			F		156.316		F*		156.3158*
										F		1.16		F		1.16*																			F		48.6207		F*		48.62069*
										M		0.59*		M		0.59																			M*		105.0847*		M		105.085
										F		0.22		F		0.22*																			F		187.273		F*		187.2727*
										F		0.79		F		0.79*																			F		42.5316		F*		42.53165*
										F		1.31		F		1.31*																			F		23.2824		F*		23.28244*
										F		0.51		F		0.51*																			F		70.9804		F*		70.98039*
										M		0.23*		M		0.23																			M*		289.5652*		M		289.565
										M		0.85*		M		0.85																			M*		42.35294*		M		42.3529
										M		0.66*		M		0.66																			M*		74.24242*		M		74.2424
										M		0.99*		M		0.99																			M*		33.63636*		M		33.6364
[truncated: 4 more columns]

## Sheet: Figure 4
Figure 4	# of samples finally used for the corresponding group in the given Figure panel		27	27				27	27				24	27			24	11				51	51					50	51			51	51				10	8				24	27				10	8
Of note, * indicates that the given value was not included in the given analysis (e.g., gender/sex specific analysis, <=5 years diagnosed or other specified reasons)
		Figure 4a, Correlation between disease duration from symptom and CD8 TEMRA% among CD8					Figure 4b, Correlation between disease duration from clinical diagnosis and CD8 TEMRA% among CD8						Figure 4c, ROC analysis based % of CD45RA+CD45RO-CCR7- from all the patients				Figure 4d, ROC analysis based % of CD45RA+CD45RO-CCR7- from the patients diagnozed within 5 years				Figure 4e, relation between % of CD8 TEMRA and % of CD8 Tregs						Figure 4f, relation between % of CD8 TEMRA and % of ILC2 among living CD45+ by CyTOF				Figure 4g, relation between % of CD8 TEMRA and CD8 TEMRA/CD8 Treg ratios					Figure 4h, ROC analysis based % of CD45RA+CD45RO-CCR7- from the patients, only female					Figure 4i, ROC analysis based CD8 TEMRA/CD8 Treg ratios, all the participants					Figure 4j, ROC analysis based CD8 TEMRA/CD8 Treg ratios, only females
		PD sex	Disease duration (years) from Symptom	CD8+CCR7-CD27-CD45RO-				Disease duration (years)	CD8+CCR7-CD27-CD45RO-			HC sex	HC	PD	PD sex		HC	PD			sex	CD8 Tregs FACS P2	CD8 TEMRA FACS				sex	ILC2% among living cells, CyTOF	CD8 TEMRA FACS			CD8 TEMRA/Tregs ratios	CD8 TEMRA FACS			sex	HC	PD			sex	HC CD8 TEMRA/Treg P2	PD CD8 TEMRA/Treg P2			sex	HC CD8 TEMRA/Treg P2	PD CD8 TEMRA/Treg P2
		M	12	66.1				10	66.1			M	51.9	76.6	M		51.9	76.6*			M	1.52	76.6				M	0.00618	76.6			43.4868	76.6			M	51.9*				M	102.973				M	102.973*
		F	5*	16.6*	PD2 was from the second visit of one PD within a short period and therefore was excluded in the final analysis to avoid bias			5*	16.6*	PD2 was from the second visit of one PD within a short period and therefore was excluded in the final analysis to avoid bias		F	31.7	65.4*	F	PD2 was from the second visit of one PD within a short period and therefore was excluded in the final analysis to avoid bias	31.7	65.4*			F	1.23*	65.4*	PD2 was from the second visit of one PD within a short period and therefore was excluded in the final analysis to avoid bias			F	0.00028*	65.4*	PD2 was from the second visit of one PD within a short period and therefore was excluded in the final analysis to avoid bias		13.49593*	65.4*	PD2 was from the second visit of one PD within a short period and therefore was excluded in the final analysis to avoid bias		F	31.7				F	23.7607				F	23.7607
		M	9	0.018				9	0.018			F	15.4	40.5	M		15.4	40.5*			M	1.18	40.5				M		40.5			0.015254	40.5			F	15.4				F	7.89062				F	7.89062
		M	5	59.6				5	59.6			M	27.7	69.9	M		27.7	69.9			M	0.4	69.9				M	0.02662	69.9			149	69.9			M	27.7*				M	17.7612				M	17.76119*
		M	12	17.2				9	17.2			M	25.2	52	M		25.2	52*			M	0.42	52				M	0.00934	52			40.9524	52			M	25.2*				M	17.766				M	17.76596*
		M	13	7.24				13	7.24			M	27.6	34.1	M		27.6	34.1*			M	0.7	34.1				M	0.00039	34.1			10.3429	34.1			M	27.6*				M	30				M	30*
		F	7	10.9				6	10.9			M	48.3	33	F		48.3	33*			F	0.4	33				F	0.00435	33			27.25	33			M	48.3*				M	25.4023				M	25.4023*
		M	2	47.7				1	47.7			M	16.5	48.4	M		16.5	48.4			M	0.59	48.4				M	0.00758	48.4			80.8475	48.4			M	16.5*				M	11.9048				M	11.90476*
		M	10	7.69				9	7.69			F	37.1	17.7	M		37.1	17.7*			M	0.8	17.7				M	0.03626	17.7			9.6125	17.7			F	37.1				F	22.7819				F	22.7819
		M	5	29				4	29			M	28.8	47.3	M		28.8	47.3			M	0.96	47.3				M	0.00925	47.3			30.2083	47.3			M	28.8*				M	34.4444				M	34.44444*
		M	11	54.2				10	54.2			M	58.8	54.2	M		58.8	54.2*			M	0.62	54.2				M	0.00393	54.2			87.4193	54.2			M	58.8*				M	61.6				M	61.6*
		M	2	60.5				1	60.5			F	21.3	79.2	M		21.3	79.2			M	0.74	79.2				M	0.01032	79.2			81.7568	79.2			F	21.3				F	6.38849				F	6.38849
		M	3	37.9				1	37.9			M	56.9	52.6	M		56.9	52.6			M	0.52	52.6				M	0.00312	52.6			72.8846	52.6			M	56.9*				M	43				M	43*
		F	7	26.1				7	26.1			F	52.4	44.8	F		52.4	44.8*			F	0.47	44.8				F	0.00329	44.8			55.5319	44.8			F	52.4				F	37.4257				F	37.4257
		M	19	24.5				9	24.5			F	35	37.3	M		35	37.3*			M	1.22	37.3				M	0.00719	37.3			20.082	37.3			F	35				F	1.80435				F	1.80435
		M	7	36.8				7	36.8			M	26.7	40.1	M		26.7	40.1*			M	1.26	40.1				M	0.02416	40.1			29.2064	40.1			M	26.7*				M	14.9153				M	14.91525*
		M	14	45.3				12	45.3			M	72.3	49.7	M		72.3	49.7*			M	0.48	49.7				M	0.01116	49.7			94.375	49.7			M	72.3*				M	20.3103				M	20.31034*
		F	4	29.7				2	29.7			M	35.3	58.8	F		35.3	58.8			F	0.19	58.8				F	0.04669	58.8			156.316	58.8			M	35.3*				M	45.3061				M	45.30612*
		F	5	56.4				4	56.4			M	21.1	61.8	F		21.1	61.8			F	1.16	61.8				F	0.02475	61.8			48.6207	61.8			M	21.1*				M	10.8228				M	10.82278*
		M	3	62				1	62			F	25.2	70.7	M		25.2	70.7			M	0.59	70.7				M	0.03659	70.7			105.085	70.7			F	25.2				F	42.0455				F	42.0455
		F	11	41.2				7	41.2			M	63.5	50.8	F		63.5	50.8*			F	0.22	50.8				F	0.03309	50.8			187.273	50.8			M	63.5*				M	85				M	85*
		F	25	33.6				19	33.6			F	29.3	53.9	F		29.3	53.9*			F	0.79	53.9				F	0.03592	53.9			42.5316	53.9			F	29.3				F	14.5333				F	14.5333
		F	5	30.5				5	30.5			F	37.5	50.2	F		37.5	50.2			F	1.31	50.2				F	0.01502	50.2			23.2824	50.2			F	37.5				F	27.5				F	27.5
		F	9	36.2				8	36.2			F	25.9	52.5	F		25.9	52.5*			F	0.51	52.5				F	0.03188	52.5			70.9804	52.5			F	25.9				F	23.6066				F	23.6066
		M	3	66.6				3	66.6					69.1	M			69.1			M	0.23	69.1				M	0.05342	69.1			289.565	69.1			M		76.6*			M		43.4868			M		43.48684*
		M	5	36				5	36					43.1	M			43.1			M	0.85	43.1				M	0.00452	43.1			42.3529	43.1			F		65.4*			F		13.49593*			F		13.49593*
		M	6	49				6	49					49.4	M			49.4*			M	0.66	49.4				M	0.00281	49.4			74.2424	49.4			M		40.5*			M		0.015254			M		0.015254*
		M	9	33.3				8	33.3					49.2	M			49.2*			M	0.99	49.2				M	0.00461	49.2			33.6364	49.2			M		69.9*			M		149			M		149*
																					M	0.37	51.9				M	0.05441	51.9			102.973	51.9			M		52*			M		40.9524			M		40.95238*
																					F	1.17	31.7				F	0.00423	31.7			23.7607	31.7			M		34.1*			M		10.3429			M		10.34286*
																					F	1.28	15.4				F	0.00552	15.4			7.89062	15.4			F		33			F		27.25			F		27.25
																					M	1.34	27.7				M	0.016	27.7			17.7612	27.7			M		48.4*			M		80.8475			M		80.84746*
																					M	0.94	25.2				M	0.00432	25.2			17.766	25.2			M		17.7*			M		9.6125			M		9.6125*
																					M	0.77	27.6				M		27.6			30	27.6			M		47.3*			M		30.2083			M		30.20833*
																					M	0.87	48.3				M	0.00315	48.3			25.4023	48.3			M		54.2*			M		87.4193			M		87.41935*
																					M	1.05	16.5				M	0.04317	16.5			11.9048	16.5			M		79.2*			M		81.7568			M		81.75676*
																					F	1.33	37.1				F	0.00166	37.1			22.7819	37.1			M		52.6*			M		72.8846			M		72.88462*
																					M	0.63	28.8				M	0.01963	28.8			34.4444	28.8			F		44.8			F		55.5319			F		55.5319
																					M	0.75	58.8				M	0.03411	58.8			61.6	58.8			M		37.3*			M		20.082			M		20.08197*
																					F	1.39	21.3				F	0.01543	21.3			6.38849	21.3			M		40.1*			M		29.2064			M		29.20635*
																					M	0.7	56.9				M	0.09896	56.9			43	56.9			M		49.7*			M		94.375			M		94.375*
																					F	1.01	52.4				F	0.02898	52.4			37.4257	52.4			F		58.8			F		156.316			F		156.316
																					F	1.84	35				F	0.03693	35			1.80435	35			F		61.8			F		48.6207			F		48.6207
																					M	1.77	26.7				M	0.11342	26.7			14.9153	26.7			M		70.7*			M		105.085			M		105.0847*
																					M	2.9	72.3				M	0.01408	72.3			20.3103	72.3			F		50.8			F		187.273			F		187.273
																					M	0.49	35.3				M	0.10479	35.3			45.3061	35.3			F		53.9			F		42.5316			F		42.5316
																					M	0.79	21.1				M	0.06148	21.1			10.8228	21.1			F		50.2			F		23.2824			F		23.2824
																					F	0.44	25.2				F	0.02668	25.2			42.0455	25.2			F		52.5			F		70.9804			F		70.9804
																					M	0.66	63.5				M	0.03075	63.5			85	63.5			M		69.1*			M		289.565			M		289.5652*
																					F	0.75	29.3				F	0.03903	29.3			14.5333	29.3			M		43.1*			M		42.3529			M		42.35294*
																					F	0.76	37.5				F	0.00733	37.5			27.5	37.5			M		49.4*			M		74.2424			M		74.24242*
																					F	0.61	25.9				F	0.0033	25.9			23.6066	25.9			M		49.2*			M		33.6364			M		33.63636*
[truncated: 12 more columns]

## Sheet: Figure 5
Figure 5	# of samples finally used for the corresponding group in the given Figure panel			12	11	12	11			12	11	12	11				12	10	12	10			12	11	12	11			12	11	12	11	12	11	12	11			12	11	12	11	12	11	12	11			12
Of note, * indicates that the given value was not included in the given analysis (e.g., gender/sex specific analysis, <=5 years diagnosed or other specified reasons)
		sex (for other panels of this Figure, the same list of ordered sex information is applied unless specified).	Figure 5a, % of total living cells	Among living singlets, HC	Among living singlets, PD	Among CD3, HC	Among CD3, PD		Figure 5b, % of CD8 TEMRA among total CD8	CD8+CD45RA+CCR7-	CD8+CD45RA+CCR7-	CD8+CD45RO-CCR7-	CD8+CD45RO-CCR7-			Figure 5c, % of CD8 TCM among total CD8	CD8+CD45RA-CCR7+	CD8+CD45RA-CCR7+	CD8+CD45RO+CCR7+	CD8+CD45RO+CCR7+		Figure 5d, Ratios between CD8 TEMRA/CD8 TCM	CD8+ CD45RA+CCR7-/CD45RA-CCR7+	CD8+ CD45RA+CCR7-/CD45RA-CCR7+	CD8+ CD45RO-CCR7-/CD45RO+CCR7+	CD8+ CD45RO-CCR7-/CD45RO+CCR7+		Figure 5e, % GZMA+ in different CD8 subsets	CD45RO-CCR7+ HC	CD45RO-CCR7+ PD	CD45RO+CCR7+ HC	CD45RO+CCR7+ PD	CD45RO+CCR7- HC	CD45RO+CCR7- PD	CD45RO-CCR7- HC	CD45RO-CCR7- PD		Figure 5f, % GZMB+ in different CD8 subsets	CD45RO-CCR7+ HC	CD45RO-CCR7+ PD	CD45RO+CCR7+ HC	CD45RO+CCR7+ PD	CD45RO+CCR7- HC	CD45RO+CCR7- PD	CD45RO-CCR7- HC	CD45RO-CCR7- PD		Figure 5g, % Perforin+ in different CD8 subsets	CD45RO-CCR7+ HC
		F		29.6792		37.7177				54.4629		43.7319					11.6918		11.89				4.65823		3.67804				3.55286		52.179		96.2003		98.7772				1.94107		9.45254		84.9268		96.8776				1.66378
		F		15.0949		20.1683				3.24078		2.55918					12.511		14.711				0.259035		0.173963				0.40416		33.372		94.8046		66.8333				0.05931		2.92259		19.295		38.3333				0.16254
		F		15.4462		22.0727				17.0229		10.5093					19.3949		25.1052				0.877698		0.418611				3.14179		51.1663		86.7133		89.3784				0.21283		6.36632		44.3992		51.4383				0.2027
		M		20		27.2572				16.25		25					23.125		25.625				0.702703		0.97561				0		39.0244		76.1194		52.5				0		19.5122		43.2836		37.5				8.33333
		M		31.0983		38.6475				16.3732		19.3852					7.87165		9.63565				2.08002		2.01183				2.23602		66.4723		98.373		99.0015				0.62112		21.7902		89.0799		93.1994				0.47205
		M		28.0847		39.4792				29.6404		26.6618					16.0666		18.3423				1.84485		1.45357				0.98119		30.7359		81.5069		96.2439				0.49509		9.52783		59.2052		90.2822				0.38707
		M		15.3654		21.8652				10.6959		9.96836					19.1236		20.1455				0.5593		0.494818				0.59666		45.1497		88.6095		90.7896				0.05339		4.11973		53.2705		74.8016				0.08793
		M		17.4824		26.4167				23.0518		18.9845					17.3045		20.035				1.33213		0.947566				1.98417		41.7672		90.9012		96.7135				0.87824		6.44333		46.9993		82.6453				0.23853
		F		13.5653		22.9679				27.7813		22.8832					29.5316		32.8625				0.940731		0.696329				2.01992		27.2575		72.5096		91.8393				0.12452		2.42134		41.2644		72.5465				0.30437
		F		8.11236		15.7855				9.57288		6.94492					13.3345		16.4262				0.717904		0.422795				1.38774		41.687		90.866		91.1789				0.03676		7.87731		48.2009		64.798				0.23895
		F		13.0879		18.0547				18.2653		18.5862					11.8125		13.8362				1.54627		1.3433				0.80284		35.1314		90.993		94.9164				0.04148		1.39743		24.1495		65.8576				0.07999
		F		20.5357		25.3657				28.2717		31.4245					12.9075		13.6414				2.19034		2.30362				3.39144		40.8444		85.7143		88.0452				0.31696		9.30036		49.5804		65.1149				0.38827
		F			19.8449		28.6607				62.4142		27.4081					12.5266		13.9121				4.98252		1.9701				2.80374		31.5925		91.7681		98.9324				1.68943		5.26542		73.0385		79.9187
		M			14.8762		22.0992				44.2234		36.2195					18.1767		19.7213				2.43297		1.83657				1.17647		66.7981		91.024		96.1052				0.58824		7.83218		45.3409		81.7965
		M			20.774		32.5114				28.0656		19.9242					7.20002		9.32813				3.89799		2.13593				1.42406		29.5068		90.3791		95.7994				0.25366		5.71902		72.4686		86.9519
		M			16.1213		30.5209				51.6206		45.7213					8.19659		10.0138				6.29782		4.56582				5.94648		81.2568		97.0312		98.7305				3.56789		68.7974		77.832		91.1787
		M			27.131		35.1205				34.5574		32.3096					6.25605		7.75115				5.52384		4.16836				0.75552		42.944		93.0563		97.6647				0.21222		7.19109		68.2051		85.8639
		M			17.0083		28.5562				21.473		24.7172					4.7095		5.23935				4.5595		4.71762				1.29616		48.2692		94.3581		95.9601				0.44657		12.0965		77.2269		90.0404
		M			22.9075		36.1895				18.6144		18.8568					34.80468*		34.59439*	GraphPad identified as an outlier by recommended ROUT default setting (Q=1%)			0.534824		0.545082				1.20008		15.7898		73.7563		79.4375				0.50495		2.81779		52.4537		71.5267
		M			34.312		39.8901				21.6773		25.7575					7.31794		6.84987				2.96221		3.76029				0.81414		36.0352		95.2687		98.4752				0.45359		11.4043		82.9718		94.9327
		F			14.6734		20.553				35.7736		37.5938					8.74909		8.72916				4.08884		4.3067				3.62571		48.7823		80.9273		88.7789				1.50156		26.1796		65.5484		81.7989
		M			15.2624		32.4241				38.1324		23.101					10.4975		12.454				3.63253		1.8549				2.88042		69.5338		95.1849		98.0506				0.82921		12.0018		51.6143		84.1311
		F			27.3579		54.4479				21.1797		17.4581					5.35093		5.3247				3.95815		3.2787				5.526		43.6529		96.4811		95.2788				1.41844		15.9909		91.803		86.6801
[truncated: 36 more columns]

## Sheet: Sup.Figure S2
Supplementary Figure S2	# of samples finally used for the corresponding group in the given Figure panel	23	27				23	27			23	27			23	27			23	27			23	27			23	27			23	27			23	27			23	27				13	10				10
Of note, * indicates that the given value was not included in the given analysis (e.g., gender/sex specific analysis, <=5 years diagnosed or other specified reasons)
		Supplementary Figure 2a, total T cells among living CD45+ singlets					Supplementary Figure 2b, % of total CD4 T cells among living CD45+ singlets				Supplementary Figure 2c, % of gd T cells a,ong living CD45+ singlets				Supplementary Figure 2d, % of CXCR5+ Tfh among living CD45+ singlets				Supplementary Figure 2e, % CD4 CD45RA+CCR7+ among living CD45+ singlets				Supplementary Figure 2f, % CD4 CD45RA-CCR7+ among living CD45+ singlets				Supplementary Figure 2g, % CD4 CD45RA-CCR7- among living CD45+ singlets				Supplementary Figure 2h, % CD45RA+CCR7+ among CD8				Supplementary Figure 2i, % CD45RA-CCR7- among CD8				Supplementary Figure 2j, CD57+ cells among CD8 TEMRA				Supplementary Figure 2k, % of CD8 NKT among total NKT, between female and male HC					Supplementary Figure 2l, % of neutrophils among living CD45+ singlets, female only
	HC sex (for other panels of this Figure, the same list of ordered sex information is applied unless specified).	HC	PD	PD sex (for other panels of this Figure, the same list of ordered sex information is applied unless specified).			HC	PD			HC	PD			HC	PD			HC	PD			HC	PD			HC	PD			HC	PD			HC	PD			HC	PD			sex	HC male	HC female			sex	HC
	M	19.8578	18.9998	M			11.938	12.1717			0.4618	0.2705			1.3453	0.5863			3.2487	4.2085			5.5804	4.0338			2.1782	1.9			5.3199	4.8368			10.3974	10.4997			63.5917	71.2897			M	54.6067				M*	61.7381*
	F	28.2346	13.7043	F			18.3865	10.2566			0.4382	0.5874			3.915	1.0778			3.3532	4.0393			12.197	4.353			2.5715	1.2863			12.0488	20.9581			15.3355	9.2471			66.827	62.7238			F*	79.1489*				F	53.3287
	F	16.2825	11.8301	M			12.6024	7.1667			0.5455	0.1496			1.0389	0.8372			4.9256	2.5874			5.4056	2.9975			1.9294	1.2875			8.1252	3.5258			22.164	8.5801			71.4587	66.5508			F*	43.7902*				F	68.8423
	M	8.3839	23.5983	M			5.7613	14.9945			0.1379	1.4167			0.8273	2.2149			0.4055	4.5572			2.439	8.2654			2.7342	2.0228			8.5654	33.1761			30.2494	19.6937			48.7171	64.8121			M	41.7644				M*	73.2375*
	M	19.1335	21.2323	M			14.8469	13.0141			0.4923	1.1465			1.7688	1.7277			6.4389	3.0341			6.2835	6.6233			1.8802	3.2204			16.4409	38.0911			19.48	20.6906			59.6663	78.5765			M	77.3949				M*	60.8577*
	M	19.4742	23.154	F			16.1234	15.5776			0.1947	0.2815			1.5987	1.8755			8.6561	5.4402			6.6969	6.6038			0.6709	3.064			50.9482	27.1791			6.7038	17.483			57.4598	65.86			M	60				M*	0.0018*
	M	22.855	18.3055	M			17.253	9.3969			0.39	0.7476			2.3219	1.9588			6.765	2.6554			8.6046	5.4232			1.4226	1.2178			36.1411	4.7359			12.1079	16.5198			72.4913	68.0319			M	75.2889				M*	58.7985*
	F	19.3921	15.4002	M			15.3023	11.8821			0.247	0.2154			1.0292	1.4213			7.2292	5.3553			5.0352	5.6466			0.9696	0.7976			17.5184	3.7386			8.1223	21.2102			62.9173	84.5335			F*	22.6255*				F	66.6601
	M	27.8769	19.2397	M			16.0018	13.6181			0.4816	1.1256			2.1746	1.1738			2.2664	5.9921			11.3525	6.0707			2.0636	1.3117			7.002	18.6978			10.9831	19.5201			70.9755	87.3561			M	88.252				M*	49.108*
	M	14.8872	14.9517	M			11.0954	9.5444			0.4466	0.057			1.5495	1.2808			2.0279	2.2517			6.9463	5.2167			1.7391	1.8778			6.6044	8.2608			15.7563	21.6658			18.2215	69.3119			M	88.3349				M*	59.5306*
	F	17.1694	8.671	M			12.1149	5.3544			0.283	0.0363			1.5289	0.6575			3.623	1.6519			6.8648	2.5584			1.3179	0.9616			7.3332	8.6819			15.485	12.1512			39.7264	46.2604			F*	29.5173*				F	61.3601
	M	28.9082	16.5487	M			19.3733	10.1488			0.8172	0.8041			1.3091	1.3237			11.1798	3.394			7.3462	5.084			0.6833	1.3922			3.5773	10.6297			11.1905	19.8302			64.2822	60.5279			M	90.5975				M*	41.7074*
	F	25.6058	17.8154	F			18.8061	13.1048			0.6596	0.2491			0.5768	2.064			13.0841	4.2139			2.6728	6.9675			0.4493	1.5649			29.2513	13.9895			1.8981	11.5759			51.9587	84.9647			F*	49.3122*				F	59.3841
	F	22.3827	14.9307	M			18.3284	11.9091			0.3196	0.1706			1.7673	1.8024			9.7971	3.5313			8.0383	5.9574			0.3736	1.5058			53.3032	33.0225			4.7059	10.6172			58.1863	59.294			F*	62.538*				F	54.8672
	M	13.9728	16.5866	M			9.1164	12.1194			0.1686	0.1515			1.7878	1.031			1.337	2.4412			6.2269	5.6358			1.4772	1.3813			12.1591	7.2073			31.512	10.4562			31.1721	80.0737			M	71.0882				M*	65.0249*
	M	20.8663	14.2054	M			8.8557	6.6124			0.3675	0.6427			1.1429	1.0027			1.4582	2.1968			3.8215	2.9183			1.6908	1.1918			2.66	13.0882			12.273	15.0148			51.8016	60.1591			M	32.599				M*	50.4585*
	M	27.5169	16.6573	F			17.7164	12.755			0.3621	0.1191			2.4229	0.8385			7.8239	5.7815			8.5604	5.2445			1.2201	1.5232			6.7852	31.5008			19.1727	7.7287			39.5396	73.1706			M	91.4817				M*	46.0844*
	M	19.3253	23.2424	F			12.2386	12.4487			0.5442	0.6841			2.3637	1.297			3.6402	3.3755			6.7469	5.1135			1.5954	3.3875			5.9733	13.9555			29.6236	16.3045			73.5327	48.6355			M	38.982				M*	53.1021*
	F	22.0518	19.0579	M			13.5985	11.3627			1.7744	0.4903			2.2902	0.7467			3.0022	3.4404			7.8201	4.8175			1.562	1.6855			25.3149	4.4999			14.8526	5.7611			66.0255	64.5072			F*	36.9422*				F	60.8011
	M	19.8234	22.4639	F			13.6387	9.8754			0.1407	0.6483			1.9461	1.2451			3.6325	2.3785			7.3871	6.0766			1.6098	1.1167			2.9834	2.6491			12.9316	12.8315			72.4436	74.387			M	59.83				M*	56.3617*
	F	29.5828	12.6919	F			23.5821	9.4671			0.5583	0.4075			1.7515	1.8545			13.1463	1.0024			8.5045	6.7281			1.6916	1.1374			38.5031	8.0684			17.1428	11.8176			82.5509	68.3138			F*	57.483*				F	45.282
	F	26.4327	5.5188	F			17.5748	4.5173			0.967	0.0452			1.5488	0.5465			8.6101	0.3586			5.9129	2.7333			1.5101	0.9476			11.4348	0.9289			17.485	16.9008			41.3607	69.8569			F*	55.6021*				F	55.7898
	F	20.2986	27.4277	F			15.59	17.1906			0.3004	0.9606			2.0282	1.5648			5.4184	6.4069			7.0537	8.1503			1.787	1.9033			30.5035	13.2684			11.052	16.8264			25.4664	74.0239			F*	52.7848*				F	59.2855
			26.7325	M				13.5608				0.7746				1.7857				3.1417				5.0721				3.6689				2.6357				9.042				62.1727			M**		54.6067*			M*
			19.1118	M				12.0292				0.3692				1.6092				2.93				6.9814				1.6191				12.6487				12.2289				14.3705			F		79.1489			F
			18.9003	M				14.421				0.0999				1.1205				3.2739				5.798				3.2877				9.617				11.7913				70.6299			F		43.7902			M*
			16.1885	M				11.1779				0.1781				0.5698				6.2184				3.2559				1.1559				35.7423				9.0049				29.2041			M**		41.7644*			M*
																																											M**		77.3949*			M*
																																											M**		60*			F
																																											M**		75.2889*			M*
																																											F		22.6255			M*
																																											M**		88.252*			M*
																																											M**		88.3349*			M*
																																											F		29.5173			M*
																																											M**		90.5975*			M*
																																											F		49.3122			F
																																											F		62.538			M*
																																											M**		71.0882*			M*
																																											M**		32.599*			M*
																																											M**		91.4817*			F
																																											M**		38.982*			F
																																											F		36.9422			M*
																																											M**		59.83*			F
																																											F		57.483			F
																																											F		55.6021			F
																																											F		52.7848			F
																																																M*
																																																M*
																																																M*
																																																M*
[truncated: 37 more columns]

## Sheet: Sup. Figure S3
Supplementary Figure 3	# of samples finally used for the corresponding group in the given Figure panel	24	28			24	28			24	28			24	28				24	28				24	28				24	28					10	8				14	19			24	28			24	28
Of note, * indicates that the given value was not included in the given analysis (e.g., gender/sex specific analysis, <=5 years diagnosed or other specified reasons)
		Supplementary Figure 3a, % of living CD3 among the gated lymphocyte singlets				% of total CD4 among total CD3 T cells				% of total CD8 among total CD3 T cells				Supplementary Figure 3b, % of CD45RO-CCR7-CD27- among total CD8				Subset name	Supplementary Figure 3c, left, % of CD45RA vs CD45RO four subsets among total CD8				Subset name	Supplementary Figure 3c, right, % of CD45RO vs CCR7 four subsets among total CD8					Supplementary Figure 3d, % of CD8 TCM among CD8, for all participants					female only					male only					Supplementary Figure 3e, % of CCR7-CD27+CD45RO+ cells among CD8				Supplementary Figure 3f, % of CCR7+CD27+CD45RO- cells among CD8
	HC sex	HC	PD	PD sex		HC	PD			HC	PD			HC	PD				HC	PD				HC	PD				HC	PD				sex	HC	PD			sex	HC	PD		HC sex for E-P	HC	PD	PD sex for E-P		HC	PD
	M	74.6	82	M		44.1	59.6			48.3	29.5			38.1	66.1			CD45RA-CD45RO-	0.87	2.14			CCR7-CD45RO-	43.3	79				1.93	0.53				M*	1.93*				M	1.93			M	19.8	5.57	M		1.67	3.59
	F	72.8	44.8	F		56.3	70.1			38.2	22.8			27.8	16.6				10.8	30				43.1	34.3				7.86	7.3				F	7.86				F*	7.86*			F	28.1	7.63	F		11.4	27.2
	F	75.5	74.2	M		72.4	74.2			19.9	21.5			10.1	0.018				4.72	6.52				17.2	48.1				11.2	2.37				F	11.2				F*	11.2*			F	41.2	47.5	M		6.19	0
	M	54.3	71.5	M		60.5	53.8			32.9	38.1			23.8	59.6				46.9	7.87				39.4	78.8				2.66	0.58				M*	2.66*				M	2.66			M	45.6	14.4	M		3.65	1.28
	M	58.9	72	M		61	58.4			29.6	27.7			16.7	17.2				2.71	4.87				23.1	50.6				5.15	1.95				M*	5.15*				M	5.15			M	28.3	27.1	M		8.5	10.4
	M	73.2	65	M		48	57.6			38.8	30.9			23.1	7.24				7.05	3.24				29.1	42				2.43	0.89				M*	2.43*				M	2.43			M	35.9	29.6	M		2.13	10.2
	M	74.7	73.6	F		76.2	62.4			18.7	31.6			22.1	10.9				2.14	4.8				42.2	25.8				2.63	2.35				M*	2.63*				M	2.63			M	12.2	21.3	F		27.7	16.6
	M	70.6	70.4	M		67.7	40.8			25.5	51.9			12.5	47.7				4.09	4.02				18.2	60.3				15.4	1.26				M*	15.4*				M	15.4			M	32.1	23.4	M		25.4	1.04
	F	77.2	64.3	M		68.4	63.3			21.7	32.1			30.3	7.69				5.07	1.94				42.6	19.3				12.4	14				F	12.4				F*	12.4*			F	19	49.6	M		14.4	4.95
	M	71.1	67.9	M		49.1	47.2			46.9	36.7			21.7	29				2.44	1.35				28.2	50.4				6.64	2.36				M*	6.64*				M	6.64			M	25.6	16.1	M		3.75	4.56
	M	66.9	71.7	M		58.4	37.8			35.7	57.7			46.2	54.2				1.53	4.04				51.5	60.4				7.2	1.27				M*	7.2*				M	7.2			M	22.5	22.8	M		2.61	1.92
	F	62.7	56.6	M		65.2	47.3			28.6	50.6			8.88	60.5				3.02	4.91				24.2	85.4				20	0.64				F	20				F*	20*			F	39.7	7.13	M		10.5	5.42
	M	64.7	64.2	M		51.5	50.1			42.4	33.6			30.1	37.9				5.85	5.13				63.7	59.6				3.13	1.21				M*	3.13*				M	3.13			M	23.9	16.5	M		2.89	3.5
	F	82.2	57.9	F		67.3	64.8			25.8	29.4			37.8	26.1				0.08	5.34				52.7	63.1				4.22	2.74				F	4.22				F*	4.22*			F	20.7	21.5	F		14.3	9.07
	F	59.9	63.2	M		76.9	75.4			17.8	21.1			3.32	24.5				4.53	7.86				35.8	59.4				3.34	2.29				F	3.34				F*	3.34*			F	29.5	17.5	M		20.2	17.6
	M	60.3	73.3	M		55.3	62.2			38	31.1			26.4	36.8				1.18	2.95				32.6	41.9				5.94	4.11				M*	5.94*				M	5.94			M	37.4	17.7	M		7.91	4.4
	M	81.3	74.4	M		42.4	31.5			46.7	52.8			58.9	45.3				0.35	1.79				65.2	53.4				2.44	1.48				M*	2.44*				M	2.44			M	16.5	17.8	M		1.69	7.91
	M	66.1	66.2	F		44.9	56.6			51.1	34.3			22.2	29.7				5.55	6.65				37	45.5				4.53	0.74				M*	4.53*				M	4.53			M	45.7	13.8	F		4.55	8.96
	M	62.6	65.6	F		55.9	34.2			32.7	59.6			8.55	56.4				7.43	2.23				30.2	65.6				3.5	0.65				M*	3.5*				M	3.5			M	54.3	15.9	F		4.94	5.02
	F	73.8	71.3	M		56	48.5			27.6	41.8			18.5	62				5.22	1.34				39.1	67.8				3.65	2.8				F	3.65				F*	3.65*			F	25.4	8.31	M		24.1	5.1
	M	73.8	83.9	F		54.6	36.5			34	55.4			56.1	41.2				1.1	8.58				67.5	58.8				1.2	2.68				M*	1.2*				M	1.2			M	19.3	23.5	F		2.39	2.55
	F	71	65	F		77.3	61.4			18.2	26.7			10.9	33.6				3.23	0.81				37.7	39.5				1.11	3.24				F	1.11				F*	1.11*			F	33.3	21.8	F		23.1	4.57
	F	75	40.4	F		67.6	73.5			24	19.8			20.9	30.5				0.57	3.12				39.6	51.6				2.67	1.53				F	2.67				F*	2.67*			F	41.2	28.2	F		9.81	9.3
	F	78.8	80.3	F		70	54.6			25.1	34.6			14.4	36.2				2.86	3.65				26.2	49.1				5.18	3.6				F	5.18				F*	5.18*			F	25.3	27.2	F		22.9	10.6
			54.5	M			39.8				53.6				66.6					1.15					72.4					0.87				M*		0.53*			M		0.53				10.3	M			2.04
			67.3	M			51.1				41.2				36					9.58					56.3					1.63				F		7.3*			F*		7.3*				28.9	M			4.78
			80.5	M			68.2				23				49					3.64					58.1					1.46				M*		2.37*			M		2.37				18	M			6.71
			65.9	M			61				34.8				33.3					0.75					43					1.7				M*		0.58*			M		0.58				20.8	M			24.8
																		CD45RA+CD45RO-	59.4	79.1			CCR7+CD45RO-	2.41	4.07									M*		0.89*			M		0.89
																			43.2	66.4				12.4	44.1									F		2.35			F*		2.35*
																			24.2	39.3				6.54	1.54									M*		1.26*			M		1.26
																			2.09	67.2				3.87	1.76									M*		14*			M		14
																			42.3	57				8.63	10.8									M*		2.36*			M		2.36
																			41.7	48.5				2.16	10.5									M*		1.27*			M		1.27
																			67.6	38				28.7	21.9									M*		0.64*			M		0.64
																			42.8	55.9				25.6	1.87									M*		1.21*			M		1.21
																			59.8	24.6				14.9	4.89									F		2.74			F*		2.74*
																			42.3	52.7				4.18	5.38									M*		2.29*			M		2.29
																			63.5	59.8				3.28	2.83									M*		4.11*			M		4.11
																			36.7	85.7				10.6	5.48									M*		1.48*			M		1.48
																			64.1	65.2				3.01	4.43									F		0.74			F*		0.74*
																			77.7	60.8				15.6	9.41									F		0.65			F*		0.65*
																			55.1	60.3				21.3	17.7									M*		2.8*			M		2.8
																			38.4	46.2				7.98	5.33									F		2.68			F*		2.68*
																			73.7	63.9				1.88	8.24									F		3.24			F*		3.24*
																			39.9	78.2				4.71	9.3									F		1.53			F*		1.53*
																			29.7	73.4				5.26	5.77									F		3.6			F*		3.6*
																			57.4	77.1				24.8	6.54									M*		0.87*			M		0.87
																			73.6	60.3				2.58	2.7									M*		1.63*			M		1.63
																			59.1	57.4				23.3	4.61									M*		1.46*			M		1.46
																			52.6	72.6				9.96	9.84									M*		1.7*			M		1.7
																			50.5	69.5				23.2	11.5
																				83.6					2.18
																				56.8					5.02
																				68					8.56
																				71.1					25
																		CD45RA-CD45RO+	23.2	14.8			CCR7-CD45RO+	51.3	16.3
																			42.7	1.89				35.8	11.3
																			66.7	51.6				64.5	96.6
																			40.3	20.7				53.8	18.7
																			43.1	35.2				62.5	36.3
																			45.4	43.2				66.2	46.4
																			22.5	54				26	48.6
																			48.7	37.5				39.9	35.9
																			25.4	58.7				28.9	60.9
																			41.3	43.1				60.3	40.7
																			26.6	32.7				37.7	35.1
																			49.3	8.97				45.3	8.5
																			27.2	24.4				30.1	33.8
																			3.57	29.7				26.8	24.6
																			39.2	30.1				38.2	20.4
																			54.5	43.1				53	47.3
																			15.3	28.8				30.3	36.7
																			53.6	12.3				53.6	44.1
																			60	17.8				60.8	27.8
																			34.5	14.1				32.1	22.3
																			19	29.1				28.6	35.9
																			35.4	22.4				37.8	52.5
																			33.3	19.9				47.6	36.8
																			42.7	21.8				44.9	35.2
																				10.1					24.6
																				32					36.8
																				22					31.2
																				15.8					30.2
																		CD45RA+CD45RO+	16.6	4.03			CCR7+CD45RO+	2.96	0.65
																			3.24	1.69				8.7	10.2
																			4.32	2.5				11.8	3.38
																			10.7	4.22				2.89	0.72
																			12	2.93				5.73	2.24
																			5.88	5.03				2.62	1.17
																			7.85	3.14				3.16	3.71
																			4.47	2.62				16.3	1.88
																			9.69	14.8				13.6	14.9
																			14	2.89				7.25	3.46
																			8.4	3.42				7.6	1.7
																			10.9	0.45				19.9	0.65
																			2.85	5.25				3.2	2.13
																			18.7	4.09				4.85	2.88
																			1.23	1.74				4.7	2.43
																			5.98	7.75				6.43	5.45
																			10.6	5.52				2.59	1.66
																			0.85	2.81				4.68	1.04
																			2.9	6.6				3.79	0.84
																			2.89	7.49				4.04	3.32
																			6.29	2.09				1.31	2.63
																			2.3	19.4				1.19	3.35
																			13.5	4.4				2.75	1.78
																			3.93	5.12				5.7	4.1
																				5.08					0.87
																				1.61					1.82
																				6.36					2.12
																				12.3					1.77

## Sheet: Sup. Figure S4
Supplementary Figure S4	# of samples finally used for the corresponding group in the given Figure panel	24	26			24	28		24	28			24	26		24	28		24	28			24	26			24	26			24	26			24	26				23	27	23	27	23	27	23	27
Of note, * indicates that the given value was not included in the given analysis (e.g., gender/sex specific analysis, <=5 years diagnosed or other specified reasons)
		Supplementary Figure 4a, % of CD183+ cells among CD8				% of CD194+ cells among CD8			% of CD196+ cells among CD8				Supplementary Figure 4b, CD183 MFI among CD8			CD194 MFI among CD8			CD196 MFI among CD8				Supplementary Figure 4d, % of CD183+CD196-CD194- among CD8 T cells				% of CD183-CD196-CD194+ among CD8				% of CD183-CD196+CD194+				% of CD183-CD196-CD194-					Supplementary Figure 4e, left, CD49d MSI among CD8 subsets, by CyTOF
	HC sex (for other panels of this Figure, the same list of ordered sex information is applied unless specified).	HC	PD	PD sex (for other panels of this Figure, the same list of ordered sex information is applied unless specified).		HC	PD		HC	PD			HC	PD		HC	PD		HC	PD			HC	PD			HC	PD			HC	PD			HC	PD		HC sex for CD49d MSI	PD sex for CD49d MSI	HC_Tn	PD_Tn	HC_TCM	PD_TCM	HC_TEM	PD_TEM	HC_TEMRA	PD_TEMRA
	M	4.85	5.07	M		3.99	2.69		5.63	3.37			44.6	37.7		89.7	97.5		28.7	53.8			1.52	0.93			1.91	0.9			0.52	0.23			87.6	90.6		M	M	6.7288	3.7022	15.8605	5.4955	23.0212	8.3575	23.5184	7.5478
	F	21.9	12.3	F		8.37	11.1		10	4.09			80.2	53.8		104	115		49.8	35.1			8.17	2.37			4.43	6.07			0.44	0.67			63.5	76.6		F	F	8.4129	2.1887	22.1028	5.6164	22.4782	6.522	17.1929	5.2938
	F	26.8	17.5	M		13	12.8		12.8	6.81			92.9	65.8		146	116		41.9	60.6			13.7	6.04			7.86	5.05			0.54	0.89			52.9	70.2		F	M	5.3312	6.2072	14.9676	21.5436	10.8598	17.8592	9.9642	16.3337
	M	12.8	12.9	M		9.37	4.52		11.1	4.01			59.4	55.7		106	105		39.3	39.7			5.08	3.3			5.56	1.69			0.55	0.44			70.5	81.2		M	M	3.3763	6.5504	9.6432	17.9398	11.4714	20.1467	9.3066	13.5555
	M	12	12.1	M		8.68	8.78		7.18	7.16			60.8	55.4		101	129		30.8	62			3.23	2.41			5.38	4.45			0.78	0.35			75.3	75.3		M	M	3.7026	2.4499	8.3784	12.4776	8.7902	9.4868	9.9107	15.5139
	M	17.1	13.6	M		5.76	4.03		2.51	13.8			71.6	64.3		92.5	69		11.2	56.3			6.37	4.74			3.09	2.02			0.45	0.25			77.6	70.9		M	F	5.8251	13.4145	10.3169	33.7405	15.782	37.8783	16.0436	38.8869
	M	19.3	13	F		4.58	3.42		2.94	9.1			79.2	65.5		77.8	68.2		24	55.8			3.38	4.5			2.35	1.73			0.22	0.17			75.6	76.8		M	M	6.2158	9.671	12.0562	19.0574	11.5074	20.3367	16.2488	9.6408
	M	27.8	13.4	M		19.8	8.46		6.82	9.24			93.7	54.7		194	111		23.4	42.9			10.5	4.52			10.9	4.53			0.84	0.44			54.1	73.3		F	M	6.197	4.5479	8.6448	15.3882	9.856	20.1711	10.9601	17.9472
	F	25.5	25.7	M		18.4	26.8		2.81	7.41			92	89.9		177	209		15.3	22.3			7.93	9.26			9.32	15.3			0.24	0.48			58.1	48.4		M	M	10.2567	8.8254	19.4561	13.3917	23.8276	19.231	21.3736	15.8584
	M	12.9	6.06	M		16.5	5.77		1.78	1.42			62.6	45.6		162	91.7		9.41	14.9			5.01	2.17			11.1	3.06			0.43	0.33			72.2	88.5		M	M	11.4727	6.1937	28.7615	23.5745	26.4527	23.4278	18.9605	26.6864
	M	13.1	2.67	M		8.2	5.88		5.33	7.17			65.3	36.3		110	93		26	44			5.62	0.61			4.84	3.58			0.38	0.73			77.4	85.8		F	M	8.8468	6.5414	16.7039	11.9778	18.8826	14.833	22.7184	12.944
	F	24.1	9.35	M		31.2	5.05		8.97	4.51			87	59.4		283	105		51.2	31.6			9.12	1.27			19.9	2.07			1.25	0.74			45.2	85.6		M	M	9.3508	4.6748	18.1053	14.2798	18.6563	15.4024	18.1119	13.3531
	M	11.5	3.52	M		7.72	4.41		7.27	2.4			60.1	37.7		115	90.3		47.5	18.5			3.78	0.87			3.33	3.06			0.41	0.33			77.7	90.7		F	F	0.3997	6.5284	0.1753	17.809	0.1075	16.4006	0.1109	16.2472
	F	7.77		F	CD183 abs was missing in the two PD samples, which therefore were excluded in the analysis of CD183-related results	14.6	4.26		11.2	7.16			52		CD183 abs was missing in the two PD samples, which therefore were excluded in the analysis of CD183-related results	170	81.3		57.8	44.9			1.3		CD183 abs was missing in the two PD samples, which therefore were excluded in the analysis of CD183-related results		7.97		CD183 abs was missing in the two PD samples, which therefore were excluded in the analysis of CD183-related results		2.42		CD183 abs was missing in the two PD samples, which therefore were excluded in the analysis of CD183-related results		71.5		CD183 abs was missing in the two PD samples, which therefore were excluded in the analysis of CD183-related results	F	M	7.0388	5.5316	13.6204	15.0078	16.2553	14.7408	17.0896	12.9339
	F	11.8		M	CD183 abs was missing in the two PD samples, which therefore were excluded in the analysis of CD183-related results	8.44	11.2		11.8	10			74.2		CD183 abs was missing in the two PD samples, which therefore were excluded in the analysis of CD183-related results	101	101		46.2	49.8			4.11		CD183 abs was missing in the two PD samples, which therefore were excluded in the analysis of CD183-related results		4.57		CD183 abs was missing in the two PD samples, which therefore were excluded in the analysis of CD183-related results		0.84		CD183 abs was missing in the two PD samples, which therefore were excluded in the analysis of CD183-related results		71		CD183 abs was missing in the two PD samples, which therefore were excluded in the analysis of CD183-related results	M	M	4.0072	10.7812	13.3464	15.6605	19.3962	18.8496	17.575	20.1208
	M	18	20.3	M		18.7	6.06		6.13	10.2			69.1	77.6		172	97.8		10.8	19.2			6.17	6.83			10.9	2.26			0.84	0.2			63.8	67.8		M	M	10.4164	6.4318	19.5905	15.0213	20.4075	13.7898	15.0492	9.9667
	M	3.76	10.6	M		7.98	6.23		3.39	4.36			70.6	58.2		105	98.4		22.5	15.1			3.46	2.61			3.9	3.46			0.95	0.16			87	81.8		M	F	6.762	5.1558	15.0207	12.9791	13.0239	11.5784	14.4375	9.3125
	M	24.1	8.42	F		10.2	2.95		25	4.15			122	58.9		126	75.5		127	27.5			13.3	1.43			4.36	1.77			0.96	0.24			49.2	85.9		M	F	12.0345	8.8585	26.2551	21.5923	32.3311	28.4109	30.5121	24.981
	M	25.6	13	F		28.8	9.73		13.9	5.13			100	63.5		212	109		64.3	29.5			9.89	3.13			14.4	4.44			1.16	1.24			42.9	77.5		F	M	7.1134	9.63	16.4792	23.2681	15.4573	18.4718	14.1847	13.4
	F	24	9.74	M		5.05	7.28		3.02	1.52			88.1	58.5		81.3	95.6		20.1	13.4			7.97	2.56			2.81	2.87			0.16	0.2			70	84.8		M	F	20.7177	5.8698	25.8198	12.7413	46.7894	13.1428	59.8478	11.5233
	M	7.92	5.59	F		10.1	3.35		4.43	1			48	55.8		121	69.4		18.6	10.8			1.51	4			5.25	2.05			1.04	0.074			79.8	90.6		F	F	6.5536	5.8902	18.3844	10.2128	19.2503	11.8648	18.1509	11.3037
	F	10.2	17.2	F		8.53	10.2		9.55	5			54.1	70.6		98.4	120		42.9	21.8			2.63	6.32			5.68	5.45			0.55	0.66			74	73.3		F	F	6.4105	10.0562	14.7919	12.1577	17.2528	15.7107	17.2651	18.6806
	F	30.2	14	F		16.2	13.9		5.12	3.64			89.6	64.1		138	131		16.6	25.4			7.98	4.24			9.33	8.57			1.14	1.07			55.6	73.1		F	F	8.3133	11.0247	14.435	25.8084	14.7298	25.3902	13.1903	20.5638
	F	37.3	31	F		11.2	5.17		14.5	6.37			114	108		132	87.7		55.9	37.5			12	8.14			4.38	1.43			0.61	0.44			43.7	62.8			M		5.586		16.9354		20.5535		13.6647
			5.22	M			2.23			2.63				44.7			68.3			16.4				0.85				0.84				0.24				90.9			M		8.4222		14.6094		14.7352		14.3022
			32.5	M			14.3			8.58				109			139			55.6				11.2				5.57				0.31				54.3			M		4.1728		10.3404		11.6648		8.9912
			11.8	M			8.64			11.3				59.5			117			55.1				3.22				4.11				0.62				72			M		12.3366		27.4225		32.2118		35.2864
			12.5	M			5.72			9.2				56.7			87.7			33.4				2.83				2.7				0.43				75.5
























[truncated: 9 more columns]

## Sheet: Sup. Figure S5
Supplementary Figure S5	# of samples finally used for the corresponding group in the given Figure panel	24	28			24	28			24	28			24	28			24	28			24	28			24	28			24	28			24	28			24	28			24	26			24	26
Of note, * indicates that the given value was not included in the given analysis (e.g., gender/sex specific analysis, <=5 years diagnosed or other specified reasons)
		Supplementary Figure 5a, % of CCR7+CD27+CD45RO- among CD4 Tconv cells				Supplementary Figure 5b, % of CCR7+CD27+CD45RO+ among CD4 Tconv				Supplementary Figure 5c, % of CCR7-CD27+CD45RO- cells among CD4 Tconv				Supplementary Figure 5d, % of CCR7-CD27-CD45RO- cells among CD4 Tconv				Supplementary Figure 5e, % of CCR7-CD45RO-CD45RA+ among CD4 T				Supplementary Figure 5g, % of Tbet+ among CD4 Tconv				% of GATA3+ among CD4 Tconv				% RORgT+ among CD4 Tconv				Supplementary Figure 5h, T-bet+/GATA3+ ratios				T-bet+/RORgT+ ratios				Supplementary Figure 5i, % of Th1 cells among CD4 Tconv				% of Th2 cells among CD4 Tconv
	HC sex (for other panels of this Figure, the same list of ordered sex information is applied unless specified).	HC	PD	PD sex (for other panels of this Figure, the same list of ordered sex information is applied unless specified).		HC	PD			HC	PD			HC	PD			HC	PD			HC	PD			HC	PD			HC	PD			HC	PD			HC	PD			HC	PD			HC	PD
	M	11.2	23.6	M		21.3	9.32			9.32	22.7			1.53	14.7			9.99	26.9			41.3	24.2			19	19.3			0.92	0.43			2.17368	1.25389			44.8913	56.2791			4.07	1.68			9.75	9.53
	F	16.1	40.6	F		38.4	15.6			3.48	16.7			0.56	3.65			7.04	25.2			37.6	4.99			25.4	13.1			2.17	4.09			1.48031	0.380916			17.3272	1.22005			8.85	2.14			6.5	15.7
	F	39.5	0.00367	M		24.8	8.01			1.98	0.14			0.44	0.017			2.36	34.2			41.2	4.05			13.7	12.1			0.81	0.33			3.0073	0.334711			50.8642	12.2727			7.46	3.9			11.2	6.64
	M	3.01	6.25	M		16.5	3.41			0.8	41.1			0.88	4.1			1.02	28.4			0.79	24.2			0.29	8.94			3.37	0.33			2.72414	2.70694			0.234421	73.3333			5.46	2.94			8.79	7.59
	M	46.3	6.99	M		26.3	3.89			2.86	41.2			0.28	0.6			3.61	39.3			15.2	3.13			9.66	16.6			0.75	0.33			1.5735	0.188554			20.2667	9.48485			3.39	3.11			14.1	11.3
	M	11.4	3.32	M		12.7	2.24			0.49	25.6			1.88	0.16			1.28	18.8			81.3	46.5			12.2	18.3			0.73	0.32			6.66393	2.54098			111.37	145.312			4.56	3.8			3.47	7.41
	M	52.6	33.4	F		22	7.79			6.15	19.3			0.18	3.34			24.3	36.6			17.8	35.9			8.02	9.34			0.71	0.39			2.21945	3.84368			25.0704	92.0513			5.29	2.87			5.44	6.03
	M	40.7	16.4	M		38.6	17.7			0.73	19.6			0.11	0.17			3.01	18.5			26.2	20.1			12.7	12.9			0.2	2.06			2.06299	1.55814			131	9.75728			4.38	4.3			9.47	9.23
	F	39.5	40	M		17.2	36.9			2.15	2.1			26.3	0.18			20.5	7.63			42.5	32.7			7.11	14.6			0.25	0.3			5.9775	2.23973			170	109			3.41	10			7.82	15.3
	M	14.1	34.3	M		36.1	27.4			2.58	9.87			0.26	0.33			2.28	22.7			50.6	15.6			17.9	19.1			0.24	0.93			2.82682	0.816754			210.833	16.7742			5.36	2.96			13.1	13.2
	M	10.1	17.1	M		40.7	16			2.46	7.47			0.76	0.39			5.58	9.48			43.9	20.5			16.8	21.7			0.36	0.67			2.6131	0.9447			121.944	30.597			3.72	2.47			11	14.3
	F	28.3	41.9	M		41.5	22.1			0.67	4.4			0.51	1.91			1.53	2.88			44.7	40			22.2	19.1			0.69	0.22			2.01351	2.09424			64.7826	181.818			4.85	3.68			14.3	10.2
	M	57.1	29.6	M		25.3	24.6			2.92	13			0.14	1.89			2.23	19.5			18.1	26.8			9	15.4			1.04	0.99			2.01111	1.74026			17.4038	27.0707			2.07	2.58			6.97	16.8
	F	48.5	34.7	F		18	27			3.94	10.1			2.38	1.41			7.63	7.26			27.5	31.6			19.4	20.9			1.53	2.12			1.41753	1.51196			17.9739	14.9057			2.07		CD183 abs was missing in the two PD samples, which therefore were excluded in the analysis of CD183-related results		7.85		CD183 abs was missing in the two PD samples, which therefore were excluded in the analysis of CD183-related results
	F	42.5	19.2	M		13	26.3			20.8	10.2			0.42	4.68			25.9	9.78			11.6	37.3			10.3	24.7			1.69	1.88			1.12621	1.51012			6.86391	19.8404			2.6		CD183 abs was missing in the two PD samples, which therefore were excluded in the analysis of CD183-related results		6.86		CD183 abs was missing in the two PD samples, which therefore were excluded in the analysis of CD183-related results
	M	19.3	18	M		40.9	21.9			1.81	1.32			0.25	32.2			2.29	29.9			47.5	65.4			13.9	16.3			2.17	0.65			3.41727	4.01227			21.8894	100.615			6.96	5.37			14.8	8.87
	M	6.47	30.8	M		9.72	30.2			0.7	1.49			61.3	1.51			55.9	2.54			85	36.9			2.52	9.04			0.62	0.42			33.7302	4.08186			137.097	87.8571			3.3	3.31			4.66	11
	M	37.1	39.5	F		26.2	16.3			1.24	6.41			1.19	0.38			3.36	3.54			36.7	25.6			8.14	12.8			1.2	0.35			4.5086	2			30.5833	73.1429			5.21	1.97			5.7	11.7
	M	30.4	16.2	F		20.7	8.87			4.28	4.35			3.16	7.59			12.9	6.72			34.8	64.4			5.67	4.84			0.9	2.52			6.13757	13.3058			38.6667	25.5556			8.42	6.16			4.36	7.4
	F	29.4	29.4	M		23	25			4.64	0.37			9.05	3.86			9.09	3.98			33.5	57			8.07	8.79			0.72	1.63			4.15118	6.48464			46.5278	34.9693			11	5.61			11	5.93
	M	27.2	32.4	F		21.8	33.5			8.12	0.93			8.35	0.82			10.9	1.2			24	39.8			14	4.64			0.65	0.21			1.71429	8.57759			36.9231	189.524			3.23	7.59			15.9	16.9
	F	53.2	11.3	F		6.86	30.6			17.4	2.7			2.02	3.46			23.9	4.93			5.81	40.9			5.86	22.2			0.36	0.55			0.991468	1.84234			16.1389	74.3636			1.99	9.98			7.19	12.2
	F	42.1	32.5	F		13.9	12.5			7.08	6.9			4.89	6.87			6.27	10.2			24.1	34			5.21	20.3			1.47	0.32			4.62572	1.67488			16.3946	106.25			6.33	2.57			9.9	17
	F	30.2	48.1	F		26.4	15.1			0.6	5.36			2.73	2.8			6.5	4.32			44	21.2			32.4	9.12			3.96	3.06			1.35802	2.32456			11.1111	6.9281			8.35	11.1			8.91	3.9
			24.7	M			20.4				1.42				4.55				7.32				48				6.83				0.7				7.02782				68.5714				2.48				10.4
			20.5	M			17.9				7.83				2.5				5.72				42.4				8.47				0.81				5.0059				52.3457				9.58				10.4
			17	M			14.2				4.63				1.9				2.82				56.2				14.5				1.62				3.87586				34.6914				3.8				9.58
			52.4	M			20.7				2.67				1.82				6.09				21				7.66				2.03				2.74151				10.3448				2.64				11.6
[truncated: 24 more columns]
